# Supplementary material for: Local dynamics of a white syndrome outbreak and changes in the microbial community associated with colonies of the scleractinian brain coral Pseudodiploria strigosa
Source: PeerJ. 2021 Feb 2;9:e10695. doi: 10.7717/peerj.10695 (PMC7863780; doi:10.7717/peerj.10695)
Supplement: Supplemental Information 4 [file peerj-09-10695-s004.xlsx]

## Sheet: Archivo Base Final
Final Archive Revised						Sampling WS Picudas from 22 August 2018 to 24 June 2020
The first survey registered 25 colonies, second survey increases to 49, third survey increased to 50 colonies, 4th survey=101 colonies
Therefore surveys 1 to 4 comprises the first survey that spanned for 12 days
from 127 registered colonies:
4 dead colonies were eliminated; 3 in survey 1+2+3: 25, 38, 45 and another in survey 10: 121
29 colonies were eliminated in a single survey: 20,23,25,48,55,58,60,61,62,71,74,75,76,79,92,93,96,97,103,104,106,109,111,112,114,119,120,123,125
The data base is now with 96 useful colonies for the analysis
Key to colony condition in the surveys : Healthy= 1; Diseased= 2; Dead= 3									grey shade= No register in that survey OR no live colony
days after initial sampling	0	12		37		54		65		83		97		160		208		306
id / survey	1+2+3+	4		5		6		7		8		9		10		11		12
1	2	2		2		2		2		2		2		2		2		2
2	1	2		2		2		2		2
3	1	1		2		2		2		3
4	1	1		1		1		1		1		1		3
5	1	1		1		2		2		2		2		3
6	1	1		2		2		2		2		3
7	1	1		1		1		1		1		2		3
8	1	1		1		1		1		1		2		3
9	1	1		1		1		2		2		2		2		2		3
10	1	1		1		1		1		1		1		2		2		3
11	1	1		1		2		2		3
12	1	1		1		1		2		2		2		2		2		3
13	1	1		1		1		1		1		1		2		3		3
14	1	1		1		1		1		2		2		2
15	1	1		1		1		2		2		3		3
16	1	1
17	1	1		1		1		2		2		2
18	1	1		1		1		1		1		1		1		1		1
19	1	1		1		1		1		2		2		3
21	2	2		3		3		3						3
22	2	3		3
24	1	1		1		1		1		1		1		1		1
26	1	2		2		2		3		3
27	1	1		1		1		1		1		2		3		3
28	1	1		1		1		1		2		2		2		2
29	1	2		2		3
30	2	2		3		3		3		3		3				3
31	1	1		1		1		2		2		2		2		2		2
32	1	1		1		1		1		1		1		1		1		1
33	1	1		1		1		1		1		1		2		2		3
34	2	2		2		2		2		2		2		3	|	3
35	2	3		3		3										3
36	1	1		1		1		1		1		1		1		1		1
37	1	1		2		2		2		2		2		3
39	1	1		1		1		1		2		2		2		2
40	1	1		1		1		1		1		1		1		2		2
41	1	1		1		1		2		2		2		2		2		3
42	1	1		1		1		1		1		2		2		2
43	1	1		1		1		1		1		1		3
44	1	2		2		2		2		2		2		3		3
46	1	1		1		1		1		1		1		1		1		1
47	1	1		1		1		1		1		2		3		3
49		2		2		2		2		2		2		2		3
50		1		1		1		1		1		1		2		2		3
51		1		1		1		1		1		2		2		3
52		1		1		1		1		2		2		2		2		2
53		2		2		3		3						3
54		1		1		1		1		1		1		2		3
56		2		2		3		3
57		1		1		1		1		1		1		2		3
59	1	1		1		1		1		1		1		1		1		2
63		2		2		2		2		3						3
64		1		1		1		1		2		2		2		2		3
65		1		1		1		1		1		1		1		1		1
66		1		1		1		1		2		2		2		2		3
67		1		1		1		1		2		2		2		3
68		1		1		1		1		1		1		1		1		1
69		1		1		1		2		2		2		3		3		3
70		1		1		1		1		2		2		2		3
72		2		3
73		2		2		2		3				3				3
77		1		1		1		1		1		1		2		2		3
78		1		1		1		1		1		1		1		1		2
80		1		1		2		2		2		3		3
81		2		2		3		3				3
82		1		1		1		2		2		2		3
83		1		1		1		1		1		1		1		1
84								2		2		2		2		2
85								2		3		3
86								1		1		1		1		1
87				1		1		1		1		1		1		1		2
88				1		1		1		1		1		1		2
89				1		1		1		1		1		1		1		1
90				2		2		2		3				3
91				1		1		1		1		2		2
94				1		1		1		1		1		1		1
95				1		1		1		2		2		2		2
98						1		1		1		2		2		2		3
99				1		1		1		1		1		1		1		1
100		1		1		1		1
101				1		1		1		1		1		1		3
102								2		2		3		3
105								1		1		1		2
107														1		1
108		1		1		1		2		2		2		2		3
110														2		2
113														2		3
115				1		2		2		2		2		2		2		3
116								2		3		3		3
117								1		2		3
118	1	1		2		3
122								1		1		1		1		1
124		1		1		1		2		2		2		2		3
126				2		3
127		1		1		1		1		1		2		2
