# Supplementary material for: Local dynamics of a white syndrome outbreak and changes in the microbial community associated with colonies of the scleractinian brain coral Pseudodiploria strigosa
Source: PeerJ. 2021 Feb 2;9:e10695. doi: 10.7717/peerj.10695 (PMC7863780; doi:10.7717/peerj.10695)
Supplement: Supplemental Information 5 — Protein and A490 readings for PO activity is sampled mucus from healthy and unhealthy colonies. [file peerj-09-10695-s005.xlsx]

## Sheet: Hoja1
Sample	PROTEIN	zero read 1	A490 max 1	A490 initial 1	difference 1	TOTAL 1	zero read 2	A490 max 2	A490 initial 2	difference 2	TOTAL 2	zerO read 3	A490 max 3	A490 initial 3	difference 3	TOTAL 3	average total
Pstr H 1	0.0669168	0	0.224	0.224	0	0	0	1.38	1.38	0	0	0.3	0.852	0.77	0.082	4.08467	1.36156
Pstr H 2	0.0668837	0.16	0.826	0.794	0.032	2.99026	0	0	0	0	0	0	0	0	0	0	0.996755
Pstr H 3	0.0683401	0	1.294	1.294	0	0	0	0	0	0	0	0	0	0	0	0	0
Pstr H 4	0.066652	0.08	0.887	0.877	0.01	1.87541	0	0.604	0.604	0	0	0	0	0	0	0	0.625137
Pstr H 5	0.0662548	0	0	0	0	0	0	0	0	0	0	0	0	0	0	0	0
Pstr H 6	0.0674133	0	0.174	0.174	0	0	0.16	0.131	0.113	0.018	1.66881	0	0	0	0	0	0.55627
AVERAGE H	0.0670768															AVERAGE S	0.589953
Pstr UCL 1	0.0641475	0	0.085	0.085	0	0	0.16	0.023	0	0.023	2.24093	0	0	0	0	0	0.746977
Pstr UCL 2	0.0635848	0	0	0	0	0	0	0	0	0	0	0	0	0	0	0	0
Pstr UCL 3	0.0643461	0.16	0.127	0.121	0.006	0.582786	0.3	0.456	0.44	0.016	0.828851	0	2	2	0	0	0.470546
Pstr UCL 4	0.0647212	0.16	0.237	0.121	0.116	11.2019	0.08	0.803	0.629	0.174	33.6057						22.4038
Pstr UCL 5	0.0653501	0.16	1.253	0.764	0.489	46.7673	0	0.433	0.433	0	0						23.3837
Pstr UCL 6	0.0707785	0.08	1.474	1.313	0.161	28.4338	0	0.602	0.602	0	0						14.2169
AVERAGE UCL	0.0640261															AVERAGE EC	0.405841
Pstr UAL 1	0.0647433	0	0.142	0.142	0	0											0
Pstr UAL 2	0.064986	0.3	0.822	0.749	0.073	3.7444	0.16	0.047	0	0.047	4.5202						4.1323
Pstr UAL 3	0.0660562	0	0.085	0.085	0	0	0.3	0.092	0.086	0.006	0.302772						0.151386
Pstr UAL 4	0.0640427	0	1.134	1.134	0	0	0.16	0.577	0.499	0.078	7.61211						3.80606
Pstr UAL 5	0.064473	0.08	0.91	0.847	0.063	0	0.16	0.577	0.499	0.078	7.56131						3.78066
Pstr UAL 6	0.0677995	0.08	0.83	0.717	0.113	0	0.16	1.085	1.068	0.017	1.56712						0.78356
AVERAGE UAL	0.0652618															AVERAGE EL	1.4279
